# Supplementary material for: Affi-BAMS™: A Robust Targeted Proteomics Microarray Platform to Measure Histone Post-Translational Modifications
Source: Int J Mol Sci. 2023 Jun 13;24(12):10060. doi: 10.3390/ijms241210060 (PMC10298961; doi:10.3390/ijms241210060)
Supplement: Supplementary file 1 [file ijms-24-10060-s001.zip]

Archive with 1 entries (1 files):
- ijms-2444143-supplementary.pdf
